# Supplementary material for: Ablation of Vitamin D Signaling Compromises Cerebrovascular Adaptation to Carotid Artery Occlusion in Mice
Source: Cells. 2020 Jun 12;9(6):1457. doi: 10.3390/cells9061457 (PMC7349396; doi:10.3390/cells9061457)
Supplement: Supplementary file 1 [file cells-09-01457-s001.zip]

Archive with 3 entries (2 files):
- cells-831008 supplementary final/
- cells-831008 supplementary final/cells-831008 supplementary  .docx
- cells-831008 supplementary final/Supplementary_Material_Video S1.avi
